# Supplementary material for: Treatment with the Probiotic Product Aviguard® Alleviates Inflammatory Responses during Campylobacter jejuni-Induced Acute Enterocolitis in Mice
Source: Int J Mol Sci. 2021 Jun 22;22(13):6683. doi: 10.3390/ijms22136683 (PMC8269033; doi:10.3390/ijms22136683)
Supplement: Supplementary file 1 [file ijms-22-06683-s001.zip]

Archive with 1 entries (1 files):
- ijms-1227925-supplementary.pdf
